# Supplementary material for: Fabrication and Characterization of Fast-Dissolving Films Containing Escitalopram/Quetiapine for the Treatment of Major Depressive Disorder
Source: Pharmaceutics. 2021 Jun 16;13(6):891. doi: 10.3390/pharmaceutics13060891 (PMC8234593; doi:10.3390/pharmaceutics13060891)
Supplement: Supplementary file 1 [file pharmaceutics-13-00891-s001.zip]

Archive with 1 entries (1 files):
- pharmaceutics-1233368-supplementary.pdf
